# Supplementary material for: Arousal, subjective significance and the origin of valence aligned words in the processing of an emotional categorisation task
Source: PLoS One. 2022 Mar 31;17(3):e0265537. doi: 10.1371/journal.pone.0265537 (PMC8970402; doi:10.1371/journal.pone.0265537)
Supplement: S2 Appendix — (XLSX) [file pone.0265537.s002.xlsx]

## Sheet: Reaction Time
	Subjective Significance	M	SEM	MIN	MAX			Interaction between Origin:Subjective Significance	F(4, 132) = 3.62, p = .008, η^2_p = 0.10
	Low Subjective Significance	893.34	59.55	337.67	1931.74		Null	Effect of Subjective Significance	F(1.63, 53.63) = 11.38, p < .001, η^2_p = 0.26 Mauchly’s test (Xi2 (2) = 0.77, p = .015, Epsilon = 0.81)
	Medium Subjective Significance	912.28	60.46	358.94	2014.97			Low Subjective Significance < High Subjective Significance	t(33) = -3.91, p = .001, d = -1.36
	High Subjective Significance	934.07	65.49	346.3	2218.14			Medium Subjective Significance < High Subjective Significance	t(33) = -3.11, p = .008, d = -1.08
								Medium Subjective Significance > Low Subjective Significance	t(33) = 2.35, p = .025, d = 0.82
							Reflective	Effect of Subjective Significance	F(2, 66) = 6.60, p = .002, η^2_p = 0.17
	Origin : Subjective Significance	M	SEM	MIN	MAX			Low Subjective Significance < High Subjective Significance	t(33) = -3.46, p = .005, d = -1.20
Null	Low Subjective Significance	882.61	58.62	326.66	1884.55
	Medium Subjective Significance	908	59.77	336.26	1873.38
	High Subjective Significance	951.86	70.34	336.96	2359.83
Reflective	Low Subjective Significance	887.31	58.16	343.44	1825.54
	Medium Subjective Significance	912.42	62.15	363.1	2103.4
	High Subjective Significance	936	66.54	339.22	2167.24

## Sheet: Emotionality Ratings
	Origin	M	SEM	MIN	MAX		Bars show mean for a given combination of the factors, errorbars mark SEM, dots represent values of individual subjects. Horizontal lines indicate significantly different pairs of conditions. (* p<.05, ** p<.01, ***p<.001)							Interaction between Origin:Arousal	F(2.38, 78.67) = 14.86, p < .001, η^2_p = 0.31 Mauchly’s test (Xi2 (4) = 0.33, p < .001, Epsilon = 0.60)
	Automatic	44.6	3.96	7.41	98.79								Automatic	Effect of Arousal	F(1.47, 48.58) = 5.92, p = .010, η^2_p = 0.15 Mauchly’s test (Xi2 (2) = 0.64, p = .001, Epsilon = 0.74)
	Null	35.72	3.81	5.56	97.72									Medium Arousal > Low Arousal	t(33) = 4.41, p < .001, d = 1.53
	Reflective	30.89	3.77	2.99	95.73								Null	Effect of Arousal	F(1.42, 46.79) = 18.38, p < .001, η^2_p = 0.36 Mauchly’s test (Xi2 (2) = 0.59, p < .001, Epsilon = 0.71)
														Low Arousal < High Arousal	t(33) = -4.69, p < .001, d = -1.63
							Interaction between Origin:Arousal		Interaction between Origin:Subjective Significance		Three-way interaction between Origin:Arousal:Subjective Significance			Medium Arousal < High Arousal	t(33) = -4.33, p < .001, d = -1.51
	Arousal	M	SEM	MIN	MAX									Medium Arousal > Low Arousal	t(33) = 2.89, p = .007, d = 1.01
	Low Arousal	31.73	3.64	5.24	94.62								Reflective	Effect of Arousal	F(1.38, 45.59) = 29.46, p < .001, η^2_p = 0.47 Mauchly’s test (Xi2 (2) = 0.55, p < .001, Epsilon = 0.69)
	Medium Arousal	37.34	3.87	5.2	98.43									Low Arousal < High Arousal	t(33) = -6.02, p < .001, d = -2.09
	High Arousal	42.13	4.04	9.28	99.21									Medium Arousal < High Arousal	t(33) = -4.44, p < .001, d = -1.55
														Medium Arousal > Low Arousal	t(33) = 5.00, p < .001, d = 1.74
													Low Arousal	Effect of Origin	F(1.19, 39.37) = 44.29, p < .001, η^2_p = 0.57 Mauchly’s test (Xi2 (2) = 0.32, p < .001, Epsilon = 0.60)
	Subjective Significance	M	SEM	MIN	MAX									Null < Automatic	t(33) = -6.89, p < .001, d = -2.40
	Low Subjective Significance	28.91	3.96	3.73	94.96									Reflective < Automatic	t(33) = -6.94, p < .001, d = -2.42
	Medium Subjective Significance	34.29	4	3.35	98.44									Reflective < Null	t(33) = -5.24, p < .001, d = -1.82
	High Subjective Significance	48.01	3.77	8.58	98.85								Medium Arousal	Effect of Origin	F(1.22, 40.19) = 35.61, p < .001, η^2_p = 0.52 Mauchly’s test (Xi2 (2) = 0.36, p < .001, Epsilon = 0.61)
														Null < Automatic	t(33) = -7.35, p < .001, d = -2.56
														Reflective < Automatic	t(33) = -6.08, p < .001, d = -2.12
	Origin : Arousal	M	SEM	MIN	MAX									Reflective < Null	t(33) = -3.00, p = .005, d = -1.04
Automatic	Low Arousal	41.82	3.97	8.89	98.77								High Arousal	Effect of Origin	F(1.66, 54.71) = 8.84, p = .001, η^2_p = 0.21 Mauchly’s test (Xi2 (2) = 0.79, p = .025, Epsilon = 0.83)
	Medium Arousal	46.86	4.05	4.44	98.85									Null < Automatic	t(33) = -3.31, p = .005, d = -1.15
	High Arousal	45.1	4.13	8.89	98.77									Reflective < Automatic	t(33) = -3.55, p = .004, d = -1.24
Null	Low Arousal	30.6	3.69	2.3	95.56
	Medium Arousal	34.83	4.04	4.44	97.62
	High Arousal	41.73	4.13	8.89	100									Interaction between Origin:Subjective Significance	F(4, 132) = 5.79, p < .001, η^2_p = 0.15
Reflective	Low Arousal	22.77	3.8	1.19	89.53								Automatic	Effect of Subjective Significance	F(1.45, 48.00) = 41.10, p < .001, η^2_p = 0.55 Mauchly’s test (Xi2 (2) = 0.63, p = .001, Epsilon = 0.73)
	Medium Arousal	30.33	4.05	0	98.81									Low Subjective Significance < High Subjective Significance	t(33) = -7.12, p < .001, d = -2.48
	High Arousal	39.56	4.08	4.44	98.85									Medium Subjective Significance < High Subjective Significance	t(33) = -6.09, p < .001, d = -2.12
														Medium Subjective Significance > Low Subjective Significance	t(33) = 4.53, p < .001, d = 1.58
													Null	Effect of Subjective Significance	F(1.28, 42.10) = 45.21, p < .001, η^2_p = 0.58 Mauchly’s test (Xi2 (2) = 0.43, p < .001, Epsilon = 0.64)
	Origin : Subjective Significance	M	SEM	MIN	MAX									Low Subjective Significance < High Subjective Significance	t(33) = -6.85, p < .001, d = -2.38
Automatic	Low Subjective Significance	35.3	4.31	6.67	96.38									Medium Subjective Significance < High Subjective Significance	t(33) = -7.45, p < .001, d = -2.59
	Medium Subjective Significance	43.02	4.3	4.48	100		Effect of Arousal at Automatic		Effect of Subjective Significance at Automatic		Interaction between Arousal:Subjective Significance at Automatic		Reflective	Effect of Subjective Significance	F(1.27, 42.05) = 30.24, p < .001, η^2_p = 0.48 Mauchly’s test (Xi2 (2) = 0.43, p < .001, Epsilon = 0.64)
	High Subjective Significance	55.46	3.87	10	100									Low Subjective Significance < High Subjective Significance	t(33) = -5.90, p < .001, d = -2.06
Null	Low Subjective Significance	27.55	4.04	3.41	94.29									Medium Subjective Significance < High Subjective Significance	t(33) = -5.11, p < .001, d = -1.78
	Medium Subjective Significance	30.37	4.15	4.44	98.89									Medium Subjective Significance > Low Subjective Significance	t(33) = 4.45, p < .001, d = 1.55
	High Subjective Significance	49.24	4.03	7.78	100								Low Subjective Significance	Effect of Origin	F(1.69, 55.80) = 22.83, p < .001, η^2_p = 0.41 Mauchly’s test (Xi2 (2) = 0.82, p = .040, Epsilon = 0.85)
Reflective	Low Subjective Significance	23.85	3.91	0	94.21									Null < Automatic	t(33) = -4.96, p < .001, d = -1.73
	Medium Subjective Significance	29.49	4.06	0	96.43									Reflective < Automatic	t(33) = -5.54, p < .001, d = -1.93
	High Subjective Significance	39.32	3.87	5.75	96.55									Reflective < Null	t(33) = -2.46, p = .019, d = -0.86
													Medium Subjective Significance	Effect of Origin	F(1.39, 46.01) = 28.31, p < .001, η^2_p = 0.46 Mauchly’s test (Xi2 (2) = 0.57, p < .001, Epsilon = 0.70)
														Null < Automatic	t(33) = -6.63, p < .001, d = -2.31
	Origin : Arousal : Subjective Significance	M	SEM	MIN	MAX									Reflective < Automatic	t(33) = -5.29, p < .001, d = -1.84
Automatic	Low Arousal : Low Subjective Significance	29.23	4.4	0	96.3								High Subjective Significance	Effect of Origin	F(1.39, 45.93) = 35.98, p < .001, η^2_p = 0.52 Mauchly’s test (Xi2 (2) = 0.56, p < .001, Epsilon = 0.70)
	Medium Arousal : Low Subjective Significance	36.26	4.48	3.33	96.55									Null < Automatic	t(33) = -4.79, p < .001, d = -1.67
	High Arousal : Low Subjective Significance	40.4	4.62	3.33	96.55									Reflective < Automatic	t(33) = -6.65, p < .001, d = -2.32
	Low Arousal : Medium Subjective Significance	40.49	4.52	0	100									Reflective < Null	t(33) = -5.32, p < .001, d = -1.85
	Medium Arousal : Medium Subjective Significance	45.84	4.57	0	100
	High Arousal : Medium Subjective Significance	42.72	4.33	3.33	100
	Low Arousal : High Subjective Significance	55.73	3.94	0	100									Three-way interaction between Origin:Arousal:Subjective Significance	F(5.79, 191.16) = 5.87, p < .001, η^2_p = 0.15 Mauchly’s test (Xi2 (8) = 0.17, p = .022, Epsilon = 0.72)
	Medium Arousal : High Subjective Significance	58.47	4.05	10	100								Automatic	Interaction between Arousal:Subjective Significance	F(4, 132) = 6.96, p < .001, η^2_p = 0.17
	High Arousal : High Subjective Significance	52.18	4.28	6.9	100									High Arousal:Low Subjective Significance < High Arousal:High Subjective Significance	t(33) = -3.65, p = .015, d = -1.27
Null	Low Arousal : Low Subjective Significance	20.18	3.94	0	90									High Arousal:Medium Subjective Significance < High Arousal:High Subjective Significance	t(33) = -3.52, p = .018, d = -1.22
	Medium Arousal : Low Subjective Significance	26.17	4.33	0	92.86									Low Arousal:Low Subjective Significance < High Arousal:Low Subjective Significance	t(33) = -4.42, p = .002, d = -1.54
	High Arousal : Low Subjective Significance	36.3	4.7	6.67	100									Low Arousal:Low Subjective Significance < Low Arousal:High Subjective Significance	t(33) = -7.81, p < .001, d = -2.72
	Low Arousal : Medium Subjective Significance	27.37	3.96	0	96.67									Low Arousal:Medium Subjective Significance < Low Arousal:High Subjective Significance	t(33) = -5.70, p < .001, d = -1.98
	Medium Arousal : Medium Subjective Significance	28.18	4.64	0	100									Low Arousal:Medium Subjective Significance > Low Arousal:Low Subjective Significance	t(33) = 4.89, p = .001, d = 1.70
	High Arousal : Medium Subjective Significance	35.55	4.43	6.67	100									Medium Arousal:Low Subjective Significance > Low Arousal:Low Subjective Significance	t(33) = 3.18, p = .042, d = 1.11
	Low Arousal : High Subjective Significance	44.24	4.03	0	100									Medium Arousal:Low Subjective Significance < Medium Arousal:High Subjective Significance	t(33) = -6.44, p < .001, d = -2.24
	Medium Arousal : High Subjective Significance	50.13	4.41	10	100									Medium Arousal:Medium Subjective Significance > Low Arousal:Medium Subjective Significance	t(33) = 3.15, p = .042, d = 1.10
	High Arousal : High Subjective Significance	53.35	4.43	6.67	100									Medium Arousal:Medium Subjective Significance < Medium Arousal:High Subjective Significance	t(33) = -5.32, p < .001, d = -1.85
Reflective	Low Arousal : Low Subjective Significance	18.73	3.63	0	89.66									Medium Arousal:Medium Subjective Significance > Medium Arousal:Low Subjective Significance	t(33) = 3.57, p = .017, d = 1.24
	Medium Arousal : Low Subjective Significance	23.4	4.18	0	96.43								Null	Interaction between Arousal:Subjective Significance	F(4, 132) = 2.94, p = .023, η^2_p = 0.08
	High Arousal : Low Subjective Significance	29.43	4.73	0	96.55									High Arousal:Low Subjective Significance < High Arousal:High Subjective Significance	t(33) = -4.49, p = .002, d = -1.56
	Low Arousal : Medium Subjective Significance	19.53	4.38	0	89.29									High Arousal:Medium Subjective Significance < High Arousal:High Subjective Significance	t(33) = -5.30, p < .001, d = -1.84
	Medium Arousal : Medium Subjective Significance	30.46	4.73	0	100									Low Arousal:Low Subjective Significance < High Arousal:Low Subjective Significance	t(33) = -4.90, p = .001, d = -1.71
	High Arousal : Medium Subjective Significance	38.48	4.11	0	100									Low Arousal:Low Subjective Significance < Low Arousal:High Subjective Significance	t(33) = -7.41, p < .001, d = -2.58
	Low Arousal : High Subjective Significance	30.06	3.97	3.33	89.66		Effect of Arousal at Null		Effect of Subjective Significance at Null		Interaction between Arousal:Subjective Significance at Null			Low Arousal:Medium Subjective Significance < High Arousal:Medium Subjective Significance	t(33) = -3.18, p = .045, d = -1.11
	Medium Arousal : High Subjective Significance	37.13	4.56	0	100									Low Arousal:Medium Subjective Significance < Low Arousal:High Subjective Significance	t(33) = -7.13, p < .001, d = -2.48
	High Arousal : High Subjective Significance	50.77	4.28	10.34	100									Low Arousal:Medium Subjective Significance > Low Arousal:Low Subjective Significance	t(33) = 3.67, p = .015, d = 1.28
														Medium Arousal:Low Subjective Significance < High Arousal:Low Subjective Significance	t(33) = -4.01, p = .006, d = -1.40
														Medium Arousal:Low Subjective Significance < Medium Arousal:High Subjective Significance	t(33) = -6.15, p < .001, d = -2.14
														Medium Arousal:Medium Subjective Significance < High Arousal:Medium Subjective Significance	t(33) = -3.13, p = .048, d = -1.09
														Medium Arousal:Medium Subjective Significance < Medium Arousal:High Subjective Significance	t(33) = -6.75, p < .001, d = -2.35
													Reflective	Interaction between Arousal:Subjective Significance	F(4, 132) = 3.04, p = .020, η^2_p = 0.08
														High Arousal:Low Subjective Significance < High Arousal:High Subjective Significance	t(33) = -6.34, p < .001, d = -2.21
														High Arousal:Medium Subjective Significance < High Arousal:High Subjective Significance	t(33) = -6.01, p < .001, d = -2.09
														High Arousal:Medium Subjective Significance > High Arousal:Low Subjective Significance	t(33) = 3.32, p = .040, d = 1.16
														Low Arousal:High Subjective Significance < High Arousal:High Subjective Significance	t(33) = -6.22, p < .001, d = -2.17
														Low Arousal:Low Subjective Significance < High Arousal:Low Subjective Significance	t(33) = -3.24, p = .044, d = -1.13
														Low Arousal:Low Subjective Significance < Low Arousal:High Subjective Significance	t(33) = -5.61, p < .001, d = -1.95
														Low Arousal:Medium Subjective Significance < High Arousal:Medium Subjective Significance	t(33) = -5.64, p < .001, d = -1.96
														Low Arousal:Medium Subjective Significance < Low Arousal:High Subjective Significance	t(33) = -4.05, p = .006, d = -1.41
														Medium Arousal:High Subjective Significance < High Arousal:High Subjective Significance	t(33) = -3.80, p = .012, d = -1.32
														Medium Arousal:Low Subjective Significance < Medium Arousal:High Subjective Significance	t(33) = -3.50, p = .026, d = -1.22
														Medium Arousal:Medium Subjective Significance > Low Arousal:Medium Subjective Significance	t(33) = 4.24, p = .004, d = 1.48
													Low Arousal	Interaction between Origin:Subjective Significance	F(4, 132) = 8.46, p < .001, η^2_p = 0.20
														Null:High Subjective Significance < Automatic:High Subjective Significance	t(33) = -5.42, p < .001, d = -1.89
														Null:Low Subjective Significance < Automatic:Low Subjective Significance	t(33) = -3.58, p = .012, d = -1.25
														Null:Medium Subjective Significance < Automatic:Medium Subjective Significance	t(33) = -6.09, p < .001, d = -2.12
														Reflective:High Subjective Significance < Automatic:High Subjective Significance	t(33) = -7.42, p < .001, d = -2.58
														Reflective:High Subjective Significance < Null:High Subjective Significance	t(33) = -5.67, p < .001, d = -1.97
														Reflective:Low Subjective Significance < Automatic:Low Subjective Significance	t(33) = -3.76, p = .009, d = -1.31
														Reflective:Medium Subjective Significance < Automatic:Medium Subjective Significance	t(33) = -5.91, p < .001, d = -2.06
														Reflective:Medium Subjective Significance < Null:Medium Subjective Significance	t(33) = -3.45, p = .016, d = -1.20
													Medium Arousal	Interaction between Origin:Subjective Significance	F(4, 132) = 5.55, p < .001, η^2_p = 0.14
							Effect of Arousal at Reflective		Effect of Subjective Significance at Reflective		Interaction between Arousal:Subjective Significance at Reflective			Null:High Subjective Significance < Automatic:High Subjective Significance	t(33) = -3.85, p = .009, d = -1.34
														Null:Low Subjective Significance < Automatic:Low Subjective Significance	t(33) = -4.97, p < .001, d = -1.73
														Null:Medium Subjective Significance < Automatic:Medium Subjective Significance	t(33) = -5.69, p < .001, d = -1.98
														Reflective:High Subjective Significance < Automatic:High Subjective Significance	t(33) = -5.83, p < .001, d = -2.03
														Reflective:High Subjective Significance < Null:High Subjective Significance	t(33) = -4.71, p = .001, d = -1.64
														Reflective:Low Subjective Significance < Automatic:Low Subjective Significance	t(33) = -5.42, p < .001, d = -1.89
														Reflective:Medium Subjective Significance < Automatic:Medium Subjective Significance	t(33) = -3.67, p = .014, d = -1.28
													High Arousal	Interaction between Origin:Subjective Significance	F(4, 132) = 4.14, p = .003, η^2_p = 0.11
														Null:Medium Subjective Significance < Automatic:Medium Subjective Significance	t(33) = -3.48, p = .027, d = -1.21
														Reflective:Low Subjective Significance < Automatic:Low Subjective Significance	t(33) = -4.42, p = .002, d = -1.54
													Medium Subjective Significance	Interaction between Origin:Arousal	F(2.75, 90.73) = 7.84, p < .001, η^2_p = 0.19 Mauchly’s test (Xi2 (4) = 0.40, p = .001, Epsilon = 0.69)
													High Subjective Significance	Interaction between Origin:Arousal	F(2.91, 96.18) = 15.85, p < .001, η^2_p = 0.32 Mauchly’s test (Xi2 (4) = 0.49, p = .008, Epsilon = 0.73)
							Effect of Origin at Low Arousal		Effect of Origin at Low Subjective Significance		Interaction between Origin:Subjective Significance at Low Arousal
							Effect of Origin at Medium Arousal		Effect of Origin at Medium Subjective Significance		Interaction between Origin:Subjective Significance at Medium Arousal
							Effect of Origin at High Arousal		Effect of Origin at High Subjective Significance		Interaction between Origin:Subjective Significance at High Arousal
											Interaction between Origin:Arousal at Medium Subjective Significance
											Interaction between Origin:Arousal at High Subjective Significance

## Sheet: N100
	Arousal	M	SEM	MIN	MAX			Interaction between Origin:Subjective Significance	F(4, 132) = 4.59, p = .002, η^2_p = 0.12
	Low Arousal	-1.67	0.38	-6.76	2.76		Automatic	Effect of Subjective Significance	F(2, 66) = 5.35, p = .007, η^2_p = 0.14
	Medium Arousal	-1.83	0.4	-7.2	2.56			Low Subjective Significance < High Subjective Significance	t(33) = -2.77, p = .018, d = -0.97
	High Arousal	-1.72	0.39	-6.64	2.23			Medium Subjective Significance < High Subjective Significance	t(33) = -3.49, p = .004, d = -1.21
							Null	Effect of Subjective Significance	F(2, 66) = 4.00, p = .023, η^2_p = 0.11
	Origin : Subjective Significance	M	SEM	MIN	MAX			Low Subjective Significance < High Subjective Significance	t(33) = -2.95, p = .017, d = -1.03
Automatic	Low Subjective Significance	-1.82	0.38	-6.7	2.19		Low Subjective Significance	Effect of Origin	F(2, 66) = 5.74, p = .005, η^2_p = 0.15
	Medium Subjective Significance	-1.81	0.4	-7.44	3.31			Reflective > Null	t(33) = 3.30, p = .007, d = 1.15
	High Subjective Significance	-1.52	0.4	-7.36	2.84
Null	Low Subjective Significance	-2	0.4	-7.42	2.23
	Medium Subjective Significance	-1.67	0.41	-7.54	2.18
	High Subjective Significance	-1.63	0.36	-6.85	2.24
Low Subjective Significance	Automatic	-1.82	0.38	-6.7	2.19
	Null	-2	0.4	-7.42	2.23
	Reflective	-1.57	0.35	-6	2.3

## Sheet:  EPN 
	Arousal	M	SEM	MIN	MAX			Interaction between Origin:Subjective Significance	F(4, 132) = 3.52, p = .009, η^2_p = 0.10
	Low Arousal	0.27	0.36	-6.69	4.66		Automatic	Effect of Subjective Significance	F(2, 66) = 9.59, p < .001, η^2_p = 0.23
	Medium Arousal	0.04	0.37	-6.42	4.83			Low Subjective Significance < High Subjective Significance	t(33) = -3.58, p = .002, d = -1.25
	High Arousal	0.16	0.35	-5.58	4.17			Medium Subjective Significance < High Subjective Significance	t(33) = -4.32, p < .001, d = -1.51
							Null	Effect of Subjective Significance	F(1.70, 56.19) = 6.80, p = .004, η^2_p = 0.17 Mauchly’s test (Xi2 (2) = 0.83, p = .046, Epsilon = 0.85)
								Low Subjective Significance < High Subjective Significance	t(33) = -4.57, p < .001, d = -1.59
	Subjective Significance	M	SEM	MIN	MAX		Low Subjective Significance	Effect of Origin	F(1.47, 48.52) = 5.57, p = .012, η^2_p = 0.14 Mauchly’s test (Xi2 (2) = 0.64, p = .001, Epsilon = 0.74)
	Low Subjective Significance	-0.01	0.34	-6.29	4.22			Reflective > Automatic	t(33) = 3.44, p = .005, d = 1.20
	Medium Subjective Significance	0.1	0.37	-6.1	4.64			Reflective > Null	t(33) = 3.14, p = .007, d = 1.09
	High Subjective Significance	0.38	0.37	-6.29	4.81
								Interaction between Arousal:Subjective Significance	F(3.17, 104.70) = 3.10, p = .028, η^2_p = 0.09 Mauchly’s test (Xi2 (4) = 0.50, p = .009, Epsilon = 0.79)
	Origin : Subjective Significance	M	SEM	MIN	MAX		Low Arousal	Effect of Subjective Significance	F(2, 66) = 3.99, p = .023, η^2_p = 0.11
Automatic	Low Subjective Significance	-0.08	0.33	-6.26	4.14			Medium Subjective Significance < High Subjective Significance	t(33) = -2.99, p = .016, d = -1.04
	Medium Subjective Significance	-0.09	0.41	-6.94	5.07		Medium Arousal	Effect of Subjective Significance	F(2, 66) = 11.75, p < .001, η^2_p = 0.26
	High Subjective Significance	0.46	0.39	-7.35	4.57		High Arousal	Effect of Subjective Significance	F(2, 66) = 3.77, p = .028, η^2_p = 0.10
Null	Low Subjective Significance	-0.21	0.37	-7.05	4.38
	Medium Subjective Significance	0.16	0.37	-5.45	4.74
	High Subjective Significance	0.39	0.38	-6.08	4.82			Interaction between Subjective Significance:Arousal	F(3.17, 104.70) = 3.10, p = .028, η^2_p = 0.09 Mauchly’s test (Xi2 (4) = 0.50, p = .009, Epsilon = 0.79)
Low Subjective Significance	Automatic	-0.08	0.33	-6.26	4.14		Low Subjective Significance	Effect of Arousal	F(2, 66) = 6.23, p = .003, η^2_p = 0.16
	Null	-0.21	0.37	-7.05	4.38			Medium Arousal < Low Arousal	t(33) = -3.89, p = .001, d = -1.35
	Reflective	0.26	0.33	-5.55	4.14
	Arousal : Subjective Significance	M	SEM	MIN	MAX
Low Arousal	Low Subjective Significance	0.23	0.36	-6.73	5.22
	Medium Subjective Significance	0.13	0.38	-7.28	4.01
	High Subjective Significance	0.44	0.35	-6.06	4.75
Medium Arousal	Low Subjective Significance	-0.18	0.35	-6.44	4.2
	Medium Subjective Significance	-0.09	0.39	-7.05	5.19
	High Subjective Significance	0.4	0.39	-6.92	5.09
High Arousal	Low Subjective Significance	-0.07	0.32	-5.7	3.24
	Medium Subjective Significance	0.26	0.37	-5.25	4.7
	High Subjective Significance	0.3	0.4	-5.9	4.57
	Subjective Significance : Arousal	M	SEM	MIN	MAX
Low Subjective Significance	Low Arousal	0.23	0.36	-6.73	5.22
	Medium Arousal	-0.18	0.35	-6.44	4.2
	High Arousal	-0.07	0.32	-5.7	3.24

## Sheet: P300
	Subjective Significance	M	SEM	MIN	MAX			Interaction between Origin:Subjective Significance	F(4, 132) = 2.68, p = .035, η^2_p = 0.08
	Low Subjective Significance	0.83	0.39	-5.33	5.13		Automatic	Effect of Subjective Significance	F(1.70, 56.11) = 9.98, p < .001, η^2_p = 0.23 Mauchly’s test (Xi2 (2) = 0.82, p = .045, Epsilon = 0.85)
	Medium Subjective Significance	1.11	0.36	-4.45	4.78			Low Subjective Significance < High Subjective Significance	t(33) = -4.36, p < .001, d = -1.52
	High Subjective Significance	1.72	0.4	-4.58	6.43			Medium Subjective Significance < High Subjective Significance	t(33) = -3.80, p = .001, d = -1.32
							Null	Effect of Subjective Significance	F(1.62, 53.52) = 24.22, p < .001, η^2_p = 0.42 Mauchly’s test (Xi2 (2) = 0.77, p = .014, Epsilon = 0.81)
								Low Subjective Significance < High Subjective Significance	t(33) = -9.28, p < .001, d = -3.23
	Origin : Subjective Significance	M	SEM	MIN	MAX			Medium Subjective Significance < High Subjective Significance	t(33) = -3.74, p = .001, d = -1.30
Automatic	Low Subjective Significance	1.01	0.4	-3.38	5.51			Medium Subjective Significance > Low Subjective Significance	t(33) = 2.39, p = .023, d = 0.83
	Medium Subjective Significance	1.24	0.4	-4.7	5.79
	High Subjective Significance	1.77	0.37	-3.39	5.67
Null	Low Subjective Significance	0.53	0.41	-7.6	4.49
	Medium Subjective Significance	1.03	0.37	-4.14	4.9
	High Subjective Significance	1.89	0.45	-5.12	7.2
Reflective	Low Subjective Significance	0.94	0.41	-5	5.92
	Medium Subjective Significance	1.07	0.36	-4.5	5.05
	High Subjective Significance	1.5	0.42	-5.23	6.94

## Sheet: N450
	Origin	M	SEM	MIN	MAX		Bars show mean for a given combination of the factors, errorbars mark SEM, dots represent values of individual subjects. Horizontal lines indicate significantly different pairs of conditions. (* p<.05, ** p<.01, ***p<.001)			Three-way interaction between Origin:Arousal:Subjective Significance	F(8, 264) = 2.23, p = .026, η^2_p = 0.06
	Automatic	-0.81	0.47	-6.64	5.3				Null	Interaction between Arousal:Subjective Significance	F(3.21, 105.79) = 4.51, p = .004, η^2_p = 0.12 Mauchly’s test (Xi2 (4) = 0.58, p = .044, Epsilon = 0.80)
	Null	-1.16	0.49	-7.28	5.62					Low Arousal:Low Subjective Significance < Low Arousal:High Subjective Significance	t(33) = -3.86, p = .014, d = -1.34
	Reflective	-1.39	0.47	-7.72	4.55					Medium Arousal:Low Subjective Significance < High Arousal:Low Subjective Significance	t(33) = -3.48, p = .037, d = -1.21
										Medium Arousal:Low Subjective Significance < Medium Arousal:High Subjective Significance	t(33) = -6.83, p < .001, d = -2.38
	Subjective Significance	M	SEM	MIN	MAX					Medium Arousal:Medium Subjective Significance < Medium Arousal:High Subjective Significance	t(33) = -4.46, p = .003, d = -1.55
	Low Subjective Significance	-1.74	0.49	-7.02	4.54				Medium Arousal	Interaction between Origin:Subjective Significance	F(4, 132) = 4.24, p = .003, η^2_p = 0.11
	Medium Subjective Significance	-1.21	0.46	-7.6	4.88		Three-way interaction between Origin:Arousal:Subjective Significance
	High Subjective Significance	-0.42	0.5	-7.02	6.71
	Origin : Arousal : Subjective Significance	M	SEM	MIN	MAX
Null	Low Arousal : Low Subjective Significance	-2.12	0.45	-7.14	3.52
	Medium Arousal : Low Subjective Significance	-2.51	0.54	-9.8	4.76
	High Arousal : Low Subjective Significance	-1.31	0.66	-11.03	8.06
	Low Arousal : Medium Subjective Significance	-1.62	0.5	-6.08	4.67
	Medium Arousal : Medium Subjective Significance	-1.58	0.54	-10.5	6.59
	High Arousal : Medium Subjective Significance	-0.8	0.53	-6.89	5.72
	Low Arousal : High Subjective Significance	-0.15	0.66	-9.73	8.62
	Medium Arousal : High Subjective Significance	0.34	0.55	-5.43	8.19
	High Arousal : High Subjective Significance	-0.71	0.59	-10.09	7.9
Medium Arousal	Automatic : Low Subjective Significance	-1.44	0.54	-8.08	4.38
	Null : Low Subjective Significance	-2.51	0.54	-9.8	4.76
	Reflective : Low Subjective Significance	-1.82	0.62	-11.18	4.78
	Automatic : Medium Subjective Significance	-0.68	0.59	-9.26	6.66
	Null : Medium Subjective Significance	-1.58	0.54	-10.5	6.59
	Reflective : Medium Subjective Significance	-1.53	0.5	-9.39	3.42
	Automatic : High Subjective Significance	-0.51	0.58	-6.67	7.7
	Null : High Subjective Significance	0.34	0.55	-5.43	8.19
	Reflective : High Subjective Significance	-0.78	0.49	-7.15	5.69
							Interaction between Arousal:Subjective Significance at Null
							Interaction between Origin:Subjective Significance at Medium Arousal

## Sheet: LPC
	Origin	M	SEM	MIN	MAX			Interaction between Origin:Subjective Significance	F(4, 132) = 2.79, p = .029, η^2_p = 0.08
	Automatic	2.27	0.47	-1.68	9.23		Automatic	Effect of Subjective Significance	F(2, 66) = 7.04, p = .002, η^2_p = 0.18
	Null	2.21	0.5	-1.97	10.04			Low Subjective Significance < High Subjective Significance	t(33) = -3.52, p = .004, d = -1.23
	Reflective	1.81	0.5	-2.32	8.07			Medium Subjective Significance < High Subjective Significance	t(33) = -3.01, p = .010, d = -1.05
							Reflective	Effect of Subjective Significance	F(2, 66) = 4.17, p = .020, η^2_p = 0.11
								Medium Subjective Significance < High Subjective Significance	t(33) = -2.41, p = .043, d = -0.84
	Arousal	M	SEM	MIN	MAX			Medium Subjective Significance < Low Subjective Significance	t(33) = -2.82, p = .024, d = -0.98
	Low Arousal	2.12	0.49	-1.9	9.27		Medium Subjective Significance	Effect of Origin	F(2, 66) = 5.86, p = .005, η^2_p = 0.15
	Medium Arousal	1.93	0.49	-2.47	9.06			Reflective < Automatic	t(33) = -2.48, p = .037, d = -0.86
	High Arousal	2.24	0.49	-1.73	9.02			Reflective < Null	t(33) = -3.22, p = .009, d = -1.12
							High Subjective Significance	Effect of Origin	F(2, 66) = 11.15, p < .001, η^2_p = 0.25
								Reflective < Automatic	t(33) = -4.66, p < .001, d = -1.62
	Subjective Significance	M	SEM	MIN	MAX			Reflective < Null	t(33) = -3.53, p = .002, d = -1.23
	Low Subjective Significance	2.02	0.48	-1.84	9.31
	Medium Subjective Significance	1.91	0.48	-2.52	8.75
	High Subjective Significance	2.36	0.51	-1.72	9.29			Interaction between Arousal:Subjective Significance	F(4, 132) = 2.46, p = .048, η^2_p = 0.07
							Low Arousal	Effect of Subjective Significance	F(1.66, 54.67) = 5.81, p = .008, η^2_p = 0.15 Mauchly’s test (Xi2 (2) = 0.79, p = .024, Epsilon = 0.83)
								Medium Subjective Significance < High Subjective Significance	t(33) = -3.19, p = .009, d = -1.11
	Origin : Subjective Significance	M	SEM	MIN	MAX		Medium Arousal	Effect of Subjective Significance	F(2, 66) = 6.11, p = .004, η^2_p = 0.16
Automatic	Low Subjective Significance	2.09	0.47	-2.66	8.51			Low Subjective Significance < High Subjective Significance	t(33) = -3.10, p = .012, d = -1.08
	Medium Subjective Significance	2.06	0.48	-2.63	9.27
	High Subjective Significance	2.66	0.5	-1.6	9.91
Reflective	Low Subjective Significance	2.01	0.52	-1.9	8.84			Interaction between Subjective Significance:Arousal	F(4, 132) = 2.46, p = .048, η^2_p = 0.07
	Medium Subjective Significance	1.51	0.51	-3.36	7.51		Low Subjective Significance	Effect of Arousal	F(1.70, 55.98) = 5.96, p = .007, η^2_p = 0.15 Mauchly’s test (Xi2 (2) = 0.82, p = .043, Epsilon = 0.85)
	High Subjective Significance	1.91	0.5	-2.37	8.05			Medium Arousal < High Arousal	t(33) = -3.38, p = .006, d = -1.18
Medium Subjective Significance	Automatic	2.06	0.48	-2.63	9.27			Medium Arousal < Low Arousal	t(33) = -2.59, p = .028, d = -0.90
	Null	2.15	0.49	-2.2	9.45
	Reflective	1.51	0.51	-3.36	7.51
High Subjective Significance	Automatic	2.66	0.5	-1.6	9.91
	Null	2.5	0.56	-2.85	10.09
	Reflective	1.91	0.5	-2.37	8.05
	Arousal : Subjective Significance	M	SEM	MIN	MAX
Low Arousal	Low Subjective Significance	2.07	0.5	-1.86	10.19
	Medium Subjective Significance	1.79	0.46	-3.48	8.46
	High Subjective Significance	2.5	0.54	-2.23	9.15
Medium Arousal	Low Subjective Significance	1.64	0.5	-2.75	9.21
	Medium Subjective Significance	1.85	0.51	-2.34	8.91
	High Subjective Significance	2.3	0.49	-2.43	9.05
