# Supplementary material for: Arousal, subjective significance and the origin of valence aligned words in the processing of an emotional categorisation task
Source: PLoS One. 2022 Mar 31;17(3):e0265537. doi: 10.1371/journal.pone.0265537 (PMC8970402; doi:10.1371/journal.pone.0265537)
Supplement: S3 Appendix — (XLSX) [file pone.0265537.s003.xlsx]

## Sheet: P300 (Valence)
	TWO-WAY ANOVA (Valenced x Arousal)						TWO-WAY ANOVA (Valenced x Arousal)
	Valence	M	SEM	MIN	MAX			Main effect of Valence	F(1, 33) = 9.47, p = .004, η2 = .223
	Neutral	1.12	0.38	-5.06	5.76		Neutral:Emotional	Neutral < Emotional	t(33) = -3.08, p = .004, d = -1.07
	Emotional	1.60	0.39	-8.09	6.38
	Arousal	M	SEM	MIN	MAX			Main effect of Arousal	F(2, 66) = 6.65, p = .002, η2 = .168
	Low Arousal	1.64	0.35	-5.06	6.38		Low Arousal:High Arousal	Low Arousal > High Arousal	t(33) = 3.57, p = .003, d = 1.24
	Medium Arousal	1.28	0.37	-4.21	6.06		Medium Arousal:Low Arousal	Medium Arousal < Low Arousal	t(33) = -2.89, p = .013, d = -1.01
	High Arousal	1.17	0.42	-8.09	5.76
							TWO-WAY ANOVA (Valenced x Arousal)
	TWO-WAY ANOVA (Valenced x Arousal)							Interaction between Valence:Arousal	F(2, 66) = 5.98, p = .004, η2 = .154
	Valence : Arousal	M	SEM	MIN	MAX		Emotional:Low Arousal:Emotional:High Arousal	Emotional:Low Arousal < Emotional:High Arousal	t(33) = 3.78, p = .007, d = 1.32
Neutral	Low Arousal	1.14	0.38	-5.06	5.04		Neutral:High Arousal:Emotional:Low Arousal	Neutral:High Arousal < Emotional:Low Arousal	t(33) = -4.49, p < .001, d = -1.56
Emotional	Medium Arousal	1.45	0.42	-3.36	6.06		Neutral:Low Arousal:Emotional:Low Arousal	Neutral:Low Arousal < Emotional:Low Arousal	t(33) = -4.64, p < .001, d = -1.62
Neutral	Medium Arousal	1.11	0.37	-4.21	5.67		Neutral:Medium Arousal:Emotional:Low Arousal	Neutral:Medium Arousal < Emotional:Low Arousal	t(33) = -5.10, p < .001, d = -1.78
Emotional	High Arousal	1.21	0.45	-8.09	5.44
Neutral	High Arousal	1.13	0.39	-3.96	5.76		TWO-WAY ANOVA (Valenced x Subjective Significance)
Emotional	Low Arousal	2.14	0.36	-2.80	6.38			Main effect of Subjective Significance	F(2, 66) = 2.97, p < .001, η2 = .389
							Low Subjective Significance:High Subjective Significance	Low Subjective Significance < High Subjective Significance	t(33) = -7.73, p < .001, d = -2.69
	TWO-WAY ANOVA (Valenced x Subjective Significance)						Medium Subjective Significance:High Subjective Significance	Medium Subjective Significance < High Subjective Significance	t(33) = -4.16, p < .001, d = -1.45
	Subjective Significance	M	SEM	MIN	MAX
	Low Subjective Significance	0.84	0.40	-8.25	5.43		TWO-WAY ANOVA (Valenced x Origin)
	Medium Subjective Significance	1.13	0.39	-6.08	6.65			Interaction between Valence:Origin	F(2, 66) = 4.36, p = .017, η2 = .117
	High Subjective Significance	1.73	0.40	-4.71	6.68		Neutral:Null Origin:Emotional:Null Origin	Neutral:Null Origin < Emotional:Null Origin	t(33) = -3.87, p = .007, d = -1.35
	TWO-WAY ANOVA (Valenced x Origin)
	Valence : Origin	M	SEM	MIN	MAX
Neutral	Automatic Origin	1.23	0.37	-2.84	5.94
Emotional	Null Origin	1.68	0.42	-4.78	6.07		Bars show mean for a given combination of the factors, errorbars mark SEM. Horizontal lines indicate significantly different pairs of conditions. (* p<.05, ** p<.01, ***p<.001)
Neutral	Null Origin	0.97	0.40	-5.88	4.92
Emotional	Reflective Origin	1.06	0.49	-8.32	6.89
Neutral	Reflective Origin	1.19	0.38	-4.29	5.72
Emotional	Automatic Origin	1.47	0.40	-4.82	5.61

## Sheet: N450 (Valence)
	TWO-WAY ANOVA (Valenced x Origin)						TWO-WAY ANOVA (Valenced x Origin)
	Valence	M	SEM	MIN	MAX			Main effect of Valence	F(1, 33) = 4.50, p = .041, η2 = .120
	Neutral	-1.28	0.47	-7.55	5.32		Neutral:Emotional	Neutral < Emotional	t(33) = -2.12, p = .041, d = -0.74
	Emotional	-0.83	0.50	-9.92	7.88
	Origin	M	SEM	MIN	MAX			Main effect of Origin	F(2, 66) = 16.94, p < .001, η2 = .339
	Automatic Origin	-0.78	0.48	-8.66	5.95		Reflective Origin:Automatic Origin	Reflective Origin < Automatic Origin	t(33) = -4.79, p < .001, d = -1.67
	Null Origin	-0.89	0.50	-8.34	7.88		Reflective Origin:Null Origin	Reflective Origin < Null Origin	t(33) = -4.00, p < .001, d = -1.39
	Reflective Origin	-1.49	0.46	-9.92	4.55
							TWO-WAY ANOVA (Valenced x Origin)
	TWO-WAY ANOVA (Valenced x Origin)							Interaction between Valence:Origin	F(2, 66) = 7.05, p = .002, η2 = .176
	Valence : Origin	M	SEM	MIN	MAX		Emotional:Reflective Origin:Emotional:Automatic Origin	Emotional:Reflective Origin < Emotional:Automatic Origin	t(33) = -4.13, p = .003, d = -1.44
Neutral	Automatic Origin	-1.02	0.48	-6.15	5.32		Emotional:Reflective Origin:Emotional:Null Origin	Emotional:Reflective Origin < Emotional:Null Origin	t(33) = -4.09, p = .003, d = -1.42
Emotional	Null Origin	-0.35	0.55	-8.34	7.88		Neutral:Null Origin:Emotional:Automatic Origin	Neutral:Null Origin < Emotional:Automatic Origin	t(33) = -3.58, p = .010, d = -1.25
Neutral	Null Origin	-1.44	0.49	-7.15	4.81		Neutral:Null Origin:Emotional:Null Origin	Neutral:Null Origin < Emotional:Null Origin	t(33) = -3.67, p = .009, d = -1.28
Emotional	Reflective Origin	-1.61	0.49	-9.92	4.47		Neutral:Reflective Origin:Emotional:Automatic Origin	Neutral:Reflective Origin < Emotional:Automatic Origin	t(33) = -3.95, p = .004, d = -1.38
Neutral	Reflective Origin	-1.37	0.48	-7.55	4.55		Neutral:Reflective Origin:Emotional:Null Origin	Neutral:Reflective Origin < Emotional:Null Origin	t(33) = -4.54, p < .001, d = -1.58
Emotional	Automatic Origin	-0.54	0.52	-8.66	5.95		TWO-WAY ANOVA (Valenced x Arousal)
								Main effect of Valence	F(1, 33) = 15.00, p < .001, η2 = .312
	TWO-WAY ANOVA (Valenced x Arousal)						Neutral:Emotional	Neutral < Emotional	t(33) = -3.87, p < .001, d = -1.35
	Valence	M	SEM	MIN	MAX
	Neutral	-1.29	0.48	-7.71	5.69
	Emotional	-0.47	0.50	-10.03	6.87			Main effect of Arousal	F(2, 66) = 5.12, p = .009, η2 = .134
							Low Arousal:High Arousal	Low Arousal < High Arousal	t(33) = 3.11, p = .011, d = 1.08
	Arousal	M	SEM	MIN	MAX		Medium Arousal:Low Arousal	Medium Arousal > Low Arousal	t(33) = -2.36, p = .048, d = -0.82
	Low Arousal	-0.60	0.46	-7.71	6.87
	Medium Arousal	-1.00	0.49	-7.70	6.63
	High Arousal	-1.04	0.5	-10.03	6.63			Interaction between Valence:Arousal	F(2, 66) = 1.43, p < .001, η2 = .240
							Emotional:Low Arousal:Emotional:High Arousal	Emotional:Low Arousal < Emotional:High Arousal	t(33) = 4.76, p < .001, d = 1.66
							Neutral:High Arousal:Emotional:Low Arousal	Neutral:High Arousal < Emotional:Low Arousal	t(33) = -4.13, p = .002, d = -1.44
	Valence : Arousal	M	SEM	MIN	MAX		Neutral:Low Arousal:Emotional:Low Arousal	Neutral:Low Arousal < Emotional:Low Arousal	t(33) = -6.12, p < .001, d = -2.13
Neutral	Low Arousal	-1.40	0.47	-7.71	5.12		Neutral:Medium Arousal:Emotional:Low Arousal	Neutral:Medium Arousal < Emotional:Low Arousal	t(33) = -5.54, p < .001, d = -1.93
Emotional	Medium Arousal	-0.66	0.55	-7.70	6.63
Neutral	Medium Arousal	-1.35	0.47	-6.96	4.30		TWO-WAY ANOVA (Valenced x Subjective Significance)
Emotional	High Arousal	-0.95	0.53	-10.03	6.63			Main effect of Subjective Significance	F(2, 66) = 18.67, p < .001, η2 = .361
Neutral	High Arousal	-1.12	0.52	-6.60	5.69		Low Subjective Significance:High Subjective Significance	Low Subjective Significance < High Subjective Significance	t(33) = -6.21, p < .001, d = -2.16
Emotional	Low Arousal	0.20	0.49	-7.35	6.87		Medium Subjective Significance:High Subjective Significance	Medium Subjective Significance < High Subjective Significance	t(33) = -3.73, p < .001, d = -1.30
							Medium Subjective Significance:Low Subjective Significance	Medium Subjective Significance < Low Subjective Significance	t(33) = 2.38, p = .022, d = 0.83
	TWO-WAY ANOVA (Valenced x Subjective Significance)
	Subjective Significance	M	SEM	MIN	MAX
	Low Subjective Significance	-1.56	0.52	-11.28	4.72
	Medium Subjective Significance	-1.08	0.50	-10.72	6.59
	High Subjective Significance	-0.42	0.50	-7.10	7.04		Bars show mean for a given combination of the factors, errorbars mark SEM. Horizontal lines indicate significantly different pairs of conditions. (* p<.05, ** p<.01, ***p<.001)

## Sheet: LPC (Valence)
	TWO-WAY ANOVA (Valenced x Arousal)						TWO-WAY ANOVA (Valenced x Arousal)
	Valence	M	SEM	MIN	MAX			Main effect of Valence	F(1, 33) = 4.83, p = .035, η2 = .128
	Neutral	2.04	0.48	-3.15	9.14		Neutral:Emotional	Neutral < Emotional	t(33) = -2.20, p = .035, d = -0.77
	Emotional	2.36	0.50	-3.70	10.32
	Arousal	M	SEM	MIN	MAX			Main effect of Arousal	F(2, 66) = 6.21, p = .003, η2 = .158
	Low Arousal	2.38	0.49	-3.70	10.32		Medium Arousal:High Arousal	Medium Arousal < High Arousal	t(33) = -2.70, p = .021, d = -0.94
	Medium Arousal	1.95	0.48	-3.15	9.14		Medium Arousal:Low Arousal	Medium Arousal < Low Arousal	t(33) = -3.26, p = .007, d = -1.13
	High Arousal	2.26	0.50	-2.03	9.92
							TWO-WAY ANOVA (Valenced x Arousal)
	TWO-WAY ANOVA (Valenced x Arousal)							Interaction between Valence:Arousal	F(2, 66) = 4.35, p = .017, η2 = .117
	Valence : Arousal	M	SEM	MIN	MAX		Neutral:Medium Arousal:Emotional:Low Arousal	Neutral:Medium Arousal < Emotional:Low Arousal	t(33) = -3.57, p = .016, d = -1.24
Neutral	Low Arousal	1.98	0.49	-2.21	9.06
Emotional	Medium Arousal	2.00	0.49	-2.90	8.82		TWO-WAY ANOVA (Valenced x Subjective Significance)
Neutral	Medium Arousal	1.91	0.50	-3.15	9.14			Main effect of Subjective Significance	F(2, 66) = 3.35, p = .041, η2 = .092
Emotional	High Arousal	2.29	0.53	-2.03	9.92
Neutral	High Arousal	2.23	0.48	-1.81	8.41
Emotional	Low Arousal	2.79	0.54	-3.70	10.32		TWO-WAY ANOVA (Valenced x Origin)
								Main effect of Origin	F(2, 66) = 8.12, p < .001, η2 = .198
	TWO-WAY ANOVA (Valenced x Subjective Significance)						Reflective Origin:Automatic Origin	Reflective Origin > Automatic Origin	t(33) = -3.02, p = .009, d = -1.05
	Subjective Significance	M	SEM	MIN	MAX		Reflective Origin:Null Origin	Reflective Origin > Null Origin	t(33) = -3.40, p = .005, d = -1.19
	Low Subjective Significance	2.20	0.48	-1.95	10.62
	Medium Subjective Significance	1.98	0.48	-3.19	9.05
	High Subjective Significance	2.35	0.51	-2.55	9.64		Bars show mean for a given combination of the factors, errorbars mark SEM. Horizontal lines indicate significantly different pairs of conditions. (* p<.05, ** p<.01, ***p<.001)
	TWO-WAY ANOVA (Valenced x Origin)
	Origin	M	SEM	MIN	MAX
	Automatic Origin	2.28	0.47	-2.32	9.52
	Null Origin	2.31	0.51	-2.39	10.56
	Reflective Origin	1.76	0.51	-6.37	9.6
				s

## Sheet: P300 (Emo Decision)
	TWO-WAY ANOVA (Emotionality x Arousal)						TWO-WAY ANOVA (Emotionality x Arousal)
	Valence	M	SEM	MIN	MAX			Main effect of Emotionality	F(1, 33) = 3.11, p < .001, η2 = .477
	Neutral	0.89	0.38	-7.48	5.42		Neutral:Emotional	Neutral < Emotional	t(33) = -5.49, p < .001, d = -1.91
	Emotional	1.78	0.43	-5.59	7.75
	Arousal	M	SEM	MIN	MAX			Main effect of Arousal	F(2, 66) = 4.65, p = .013, η2 = .123
	Low Arousal	1.60	0.38	-4.94	7.75		Low Arousal:High Arousal	Low Arousal > High Arousal	t(33) = 3.19, p = .009, d = 1.11
	Medium Arousal	1.19	0.41	-7.48	7.16
	High Arousal	1.22	0.43	-5.75	6.21		TWO-WAY ANOVA (Emotionality x Subjective Significance)
								Main effect of Emotionality	F(1, 33) = 15.04, p < .001, η2 = .313
	TWO-WAY ANOVA (Emotionality x Subjective Significance)						Neutral:Emotional	Neutral < Emotional	t(33) = -3.88, p < .001, d = -1.35
	Valence	M	SEM	MIN	MAX
	Neutral	1.05	0.36	-5.86	6.28
	Emotional	1.67	0.43	-5.13	11.46			Main effect of Subjective Significance	F(2, 66) = 3.83, p = .027, η2 = .104
							Low Subjective Significance:High Subjective Significance	Low Subjective Significance < High Subjective Significance	t(33) = -3.34, p = .006, d = -1.16
	Subjective Significance	M	SEM	MIN	MAX		Medium Subjective Significance:High Subjective Significance	Medium Subjective Significance < High Subjective Significance	t(33) = -2.49, p = .035, d = -0.87
	Low Subjective Significance	1.1	0.45	-5.86	11.46
	Medium Subjective Significance	1.22	0.40	-5.13	6.72		TWO-WAY ANOVA (Emotionality x Origin)
	High Subjective Significance	1.75	0.4	-4.78	7.41			Main effect of Emotionality	F(1, 33) = 25.86, p < .001, η2 = .439
							Neutral:Emotional	Neutral < Emotional	t(33) = -5.08, p < .001, d = -1.77
	TWO-WAY ANOVA (Emotionality x Origin)
	Valence	M	SEM	MIN	MAX
	Neutral	0.97	0.37	-5.42	5.57			Interaction between Emotionality:Origin	F(2, 66) = 3.38, p = .040, η2 = .093
	Emotional	1.75	0.43	-5.85	7.71		Neutral:Null Origin:Emotional:Automatic Origin	Neutral:Null Origin < Emotional:Automatic Origin	t(33) = -4.31, p < .001, d = -1.50
							Neutral:Null Origin:Emotional:Null Origin	Neutral:Null Origin < Emotional:Null Origin	t(33) = -4.83, p < .001, d = -1.68
							Neutral:Null Origin:Emotional:Reflective Origin	Neutral:Null Origin < Emotional:Reflective Origin	t(33) = -5.12, p < .001, d = -1.78
	Valence : Origin	M	SEM	MIN	MAX		Neutral:Reflective Origin:Emotional:Automatic Origin	Neutral:Reflective Origin < Emotional:Automatic Origin	t(33) = -3.39, p = .018, d = -1.18
Neutral	Automatic Origin	1.18	0.36	-3.33	5.27		Neutral:Reflective Origin:Emotional:Null Origin	Neutral:Reflective Origin < Emotional:Null Origin	t(33) = -4.36, p < .001, d = -1.52
Emotional	Null Origin	1.90	0.49	-5.85	7.15		Neutral:Reflective Origin:Emotional:Reflective Origin	Neutral:Reflective Origin < Emotional:Reflective Origin	t(33) = -3.94, p = .004, d = -1.37
Neutral	Null Origin	0.82	0.38	-5.29	5.02
Emotional	Reflective Origin	1.79	0.43	-4.14	7.71
Neutral	Reflective Origin	0.92	0.38	-5.42	5.57
Emotional	Automatic Origin	1.58	0.42	-4.01	6.29		Bars show mean for a given combination of the factors, errorbars mark SEM. Horizontal lines indicate significantly different pairs of conditions. (* p<.05, ** p<.01, ***p<.001)
Neutral	Reflective Origin	0.92	0.38	-5.42	5.57
Emotional	Automatic Origin	1.58	0.42	-4.01	6.29

## Sheet: N450 (Emo Decision)
	TWO-WAY ANOVA (Emotionality x Origin)						TWO-WAY ANOVA (Emotionality x Origin)
	Valence	M	SEM	MIN	MAX			Main effect of Emotionality	F(1, 33) = 29.11, p < .001, η2 = .469
	Neutral	-1.58	0.47	-13.22	6.00		Neutral:Emotional	Neutral < Emotional	t(33) = -5.39, p < .001, d = -1.88
	Emotional	-0.12	0.56	-7.88	11.23
							TWO-WAY ANOVA (Emotionality x Arousal)
	TWO-WAY ANOVA (Emotionality x Arousal)							Main effect of Emotionality	F(1, 33) = 3.72, p < .001, η2 = .482
	Valence	M	SEM	MIN	MAX		Neutral:Emotional	Neutral < Emotional	t(33) = -5.54, p < .001, d = -1.93
	Neutral	-1.65	0.48	-14.99	5.43
	Emotional	-0.16	0.54	-8.35	6.12
								Main effect of Emotionality	F(1, 33) = 23.07, p < .001, η2 = .411
	TWO-WAY ANOVA (Emotionality x Subjective Significance)						Neutral:Emotional	Neutral < Emotional	t(33) = -4.80, p < .001, d = -1.67
	Valence	M	SEM	MIN	MAX
	Neutral	-1.53	0.45	-9.70	7.42		TWO-WAY ANOVA (Emotionality x Subjective Significance)
	Emotional	-0.21	0.57	-8.81	14.95			Main effect of Subjective Significance	F(2, 66) = 4.61, p = .013, η2 = .123
							Low Subjective Significance:High Subjective Significance	Low Subjective Significance < High Subjective Significance	t(33) = -3.02, p = .014, d = -1.05
	Subjective Significance	M	SEM	MIN	MAX		Medium Subjective Significance:High Subjective Significance	Medium Subjective Significance < High Subjective Significance	t(33) = -2.40, p = .044, d = -0.84
	Low Subjective Significance	-1.29	0.60	-9.70	14.95
	Medium Subjective Significance	-0.94	0.48	-8.81	6.78
	High Subjective Significance	-0.38	0.5	-7.3	7.42
							Bars show mean for a given combination of the factors, errorbars mark SEM. Horizontal lines indicate significantly different pairs of conditions. (* p<.05, ** p<.01, ***p<.001)

## Sheet: LPC (Emo Decision)
	TWO-WAY ANOVA (Emotionality x Arousal)						TWO-WAY ANOVA (Emotionality x Arousal)
	Valence	M	SEM	MIN	MAX			Main effect of Emotionality	F(1, 33) = 1.07, p = .003, η2 = .234
	Neutral	1.59	0.54	-11.70	8.77		Neutral:Emotional	Neutral < Emotional	t(33) = -3.17, p = .003, d = -1.10
	Emotional	2.51	0.54	-5.06	10.21
	Arousal	M	SEM	MIN	MAX			Main effect of Arousal	F(2, 66) = 3.67, p = .031, η2 = .100
	Low Arousal	2.25	0.51	-4.32	10.21		Medium Arousal:Low Arousal	Medium Arousal < Low Arousal	t(33) = -3.50, p = .004, d = -1.22
	Medium Arousal	1.84	0.53	-7.46	9.88
	High Arousal	2.07	0.54	-11.70	10.08		TWO-WAY ANOVA (Emotionality x Subjective Significance)
								Main effect of Emotionality	F(1, 33) = 9.96, p = .003, η2 = .232
	TWO-WAY ANOVA (Emotionality x Subjective Significance)						Neutral:Emotional	Neutral < Emotional	t(33) = -3.16, p = .003, d = -1.10
	Valence	M	SEM	MIN	MAX
	Neutral	1.65	0.51	-6.95	9.28		TWO-WAY ANOVA (Emotionality x Origin)
	Emotional	2.52	0.53	-4.70	13.49			Main effect of Emotionality	F(1, 33) = 1.81, p = .002, η2 = .247
							Neutral:Emotional	Neutral < Emotional	t(33) = -3.29, p = .002, d = -1.14
	TWO-WAY ANOVA (Emotionality x Origin)
	Valence	M	SEM	MIN	MAX
	Neutral	1.67	0.51	-6.94	8.16
	Emotional	2.52	0.53	-3.58	11.59
							Bars show mean for a given combination of the factors, errorbars mark SEM. Horizontal lines indicate significantly different pairs of conditions. (* p<.05, ** p<.01, ***p<.001)
